# Supplementary material for: Preparation of a Novel Organic Phosphonic Acid Intercalated Phosphate Tailings Based Hydrotalcite and Its Application in Enhancing Fire Safety for Epoxy Resin
Source: Polymers (Basel). 2022 Feb 14;14(4):725. doi: 10.3390/polym14040725 (PMC8875001; doi:10.3390/polym14040725)
Supplement: Supplementary file 1 [file polymers-14-00725-s001.zip]

Archive with 1 entries (1 files):
- polymers-1552371-supplementary.pdf
